# Supplementary material for: The Role of Insulin Resistance in the Development of Complications after Coronary Artery Bypass Grafting in Patients with Coronary Artery Disease
Source: Biomedicines. 2023 Nov 5;11(11):2977. doi: 10.3390/biomedicines11112977 (PMC10669372; doi:10.3390/biomedicines11112977)
Supplement: Supplementary file 1 [file biomedicines-11-02977-s001.zip]

Archive with 1 entries (1 files):
- biomedicines-2613176-supplementary.pdf
